# Supplementary material for: Modulation of AggR levels reveals features of virulence regulation in enteroaggregative E. coli
Source: Commun Biol. 2021 Nov 16;4:1295. doi: 10.1038/s42003-021-02820-9 (PMC8595720; doi:10.1038/s42003-021-02820-9)
Supplement: Supplementary file 4 — Supplementary Data 1 [file 42003_2021_2820_MOESM4_ESM.xlsx]

## Sheet: Figure 1
Figure 1
	Miller Units
Strain	Replicate 1	Replicate 2	Replicate 3	Global Results	Standard deviaton	Statistical (unpaired t test)
AggR::lacZ LB 37ºC	899.995	955.343	1465.18	1106.84	311.565	** p value: 0,0038
AggR3'UTR::lacZ LB 37ºC	2412.59	3165.85	2950.82	2843.08	388.015
AggR::lacZ DMEM 37ºC	2158.21	1926.02	1988.77	2024.33	120.109	** p value: 0,0049
AggR3'UTR::lacZ DMEM 37ºC	3641.02	4600.72	3222.41	3821.38	706.634

## Sheet: Figure 2
Figure 2a
	E. coli 042 WT 25ºC		E. coli 042 WT 37ºC
Time (min)	Replicate 1	Replicate 2	Replicate 1	Replicate 2
0	2.005	2	2	2.1
20	2	2.01	1.71	1.97
40	2.04	2.03	1.58	1.81
60	2.06	2.05	1.5	1.68
	E. coli 042 pAA- 25ºC		E. coli 042 pAA- 37ºC
Time (min)	Replicate 1	Replicate 2	Replicate 1	Replicate 2
0	2.05	2.05	2	2.1
20	2.04	2.05	2.1	2.2
40	2.04	2.05	2.1	2.2
60	2.05	2.04	2.2	2.1
	E. coli 042 ΔaggR 25ºC		E. coli 042 ΔaggR 37ºC
Time (min)	Replicate 1	Replicate 2	Replicate 1	Replicate 2
0	2	1.9	2.1	2.15
20	2.3	2.2	2.3	2.2
40	2.23	2.2	2.3	2.19
60	2.29	2.2	2.234	2.19
	E. coli 042 aggR+FRT3'UTR 25ºC		E. coli 042 aggR+FRT3'UTR 37ºC
Time (min)	Replicate 1	Replicate 2	Replicate 1	Replicate 2
0	1.97	1.98	2	1.92
20	1.92	1.9	0.31	0.58
40	1.87	1.9	0.18	0.43
60	1.9	1.89	0.15	0.4

## Sheet: Figure 8
Figure 8a
	E. coli 55989 WT		E. coli 55989 aggR+FRT3'UTR
Time (min)	Replicate 1	Replicate 2	Replicate 1	Replicate 2
60	0.007	0.008	0.07	0.07
120	0.077	0.08	0.051	0.053
180	0.295	0.28	0.177	0.172
240	1.44	1.5	0.84	0.75
300	2.4	2.2	1.3	1.46
360	3.22	3	2.2	2
420	3.74	3.5	2.6	2.4
Figure 8c
	E. coli 55989 WT 25ºC		E. coli 55989 WT 37ºC
Time (min)	Replicate 1	Replicate 2	Replicate 1	Replicate 2
0	1.8	1.8	1.9	1.9
20	1.6	1.7	1.85	1.9
40	1.55	1.5	1.8	1.85
60	1.53	1.4	1.7	1.8
	E. coli 55989 aggR+FRT3'UTR 25ºC		E. coli 55989 aggR+FRT3'UTR
Time (min)	Replicate 1	Replicate 2	Replicate 1	Replicate 2
0	1.75	1.8	1.8	1.8
20	1.6	1.6	1.2	1.1
40	1.55	1.6	0.8	0.7
60	1.5	1.6	0.7	0.6

## Sheet: Figure 12
Figure 12
	aaR						E. coli 042 aggR+FRT3'UTR aaR
gene	Replicate 1	Replicate 2	Replicate 3	Global Results	Standard deviaton		Replicate 1	Replicate 2	Replicate 3	Global Results	Standard deviaton
astA	2	1.8	1.7	1.83333	0.152753		-1.1	-3.3	-3.2	-2.53333	1.24231
astB	2.8	1.5	2.4	2.23333	0.665833		-1.7	-4.6	-1.1	-2.46667	1.87172
astC	1.7	2	1.6	1.76667	0.208167		-2.2	-4.6	-1.4	-2.73333	1.66533
astD	2.8	1.8	1.8	2.13333	0.57735		-1.5	-3.1	-2.6	-2.4	0.818535
astE	2	1.8	1.1	1.63333	0.472582		-1.9	-1.9	-1.4	-1.73333	0.288675
fadA	1.1	2.3	1.4	1.6	0.6245		1.8	-1.8	1.1	0.366667	1.90875
fadB	3	3.9	2.3	3.06667	0.802081		1.9	-1.4	2.7	1.06667	2.17332
fadD	3.3	2.7	5.6	3.86667	1.5308		1	0.9	1.2	1.03333	0.152753
fadE	2.1	2.9	1.1	2.03333	0.90185		-2.3	-1.1	-1.1	-1.5	0.69282
aceA	1.1	1.1	1.1	1.1	0		-9.5	-7.5	-3.6	-6.86667	3.00056
glcB	2.5	2.3	0.7	1.83333	0.986577		-3.5	-4.2	-4.2	-3.96667	0.404145
csiD	1.8	1.2	2	1.66667	0.416333		-14.2	-13.9	-14.9	-14.3333	0.51316

## Sheet: Figure 13
Figure 13b
	Motility halo (cm)
Strain	Replicate 1	Replicate 2	Replicate 3	Global Results	Standard deviaton	Statistics (Unpaired t test)
E. coli 042 WT	0.7	0.8	0.8	0.766667	0.057735	WT vs pAA2-: *p value 0,045
E. coli 042 pAA2-	3.7	4.1	3.8	3.86667	0.208167
E. coli 042 ΔaggR	0.7	1	0.9	0.866667	0.152753	WT vs aggR+FRT3'UTR: **p value 0,0031
E. coli 042 aggR+FRT3'UTR	6	6.6	6.2	6.26667	0.305505

## Sheet: Figure 14
Figure 14
	Conjugation frequency (transconjugats/donor cell)
Strain	Replicate 1	Replicate 2	Replicate 3	Global Results	Standard deviaton	Statistics (Unpaired t test)
042 aap-FLAG 37ºC	6.82203e-07	1.24806e-06	3.57282e-06	1.83436e-06	1.25079e-06	**p value: 0,009
042 aggR+Km-r 3'UTR 37ºC	3.93e-05	4.69461e-05	4.29461e-05	4.30641e-05	3.12262e-06
042 aap-FLAG 25ºC	2.92373e-07	8.91473e-07	1.1165e-06	7.66782e-07	3.4781e-07	*p value: 0,049
042 aggR+Km-r 3'UTR 25ºC	5.73209e-06	7.77941e-06	1.75502e-06	5.08884e-06	2.50115e-06

## Sheet: Figure 15
Figure 15
	Replicate 1	Replicate 2	Replicate 3	Global Results	Standard deviaton	Statistics (Unpaired t test)	Statistics (Unpaired t test)
Control	1.333	1.202	1.866	1.467	0.351697
LPS	6.095	6.585	6.976	6.552	0.441426
E. coli 042 WT	5.929	5.826	5.408	5.721	0.275915	*p value: 0,023
E. coli 042 aggR+FRT3'UTR	6.203	6.64	6.574	6.47233	0.235572		**p value: 0,0043
E. coli 042 aggR+FRT3'UTR ast fad	5.423	5.519	5.699	5.547	0.140114

## Sheet: Figure 16
Figure 16a
													Statistics
	Mice 1	Mice 2	Mice 3	Mice 4	Mice 5	Mice 6	Mice 7	Mice 8	Mice 9	Mice 10	Global Results	Standard deviaton	Uncorrected Fisher's LSD
Control (PBS)	1.01045	1.01748	1.31494	1.21841	0.6071	0.91771	0.89882	0.86821	1.45006	0.8652	1.01684	0.248091
E. coli 042 WT	2.07053	1.60214	1.38992	1.09051	1.20999	1.34257	0.85329	0.94025	1.1984	1.91336	1.3611	0.39792	*p value: 0,0212
E. coli 042 aggR+FRT3'UTR	1.68763	2.45377	2.79917	1.3333	1.84038	0.99309	2.26751	1.98771	2.00154	2.16762	1.95317	0.527454		*p value: 0,0338
E. coli 042 aggR+FRT3'UTR ast fad	0.77111	1.24401	1.33793	0.94606	0.99309	1.31951	2.19027	2.48994	2.65942	1.12203	1.50734	0.680073
Figure 16b
													Statistics
	Mice 1	Mice 2	Mice 3	Mice 4	Mice 5	Mice 6	Mice 7	Mice 8	Mice 9	Mice 10	Global Results	Standard deviaton	Unpaired t with Welch's correction
Control (PBS)	0.92787	1.00486	1.06216	1.08448	0.93109	0.87044	0.9394	1.09795	1.02798	1.06423	1.00105	0.0788286
E. coli 042 WT	2.43176	2.13169	0.65384	0.67222	1.34443	0.89938	1.06793	0.99987	1.75907	0.89802	1.28582	0.620121
E. coli 042 aggR+FRT3'UTR	0.92466	1.3632	1.84933	0.76154	1.26559	1.2525	1.14458	2.22655	1.25685	1.55813	1.36029	0.428798	*p value: 0,0271
E. coli 042 aggR+FRT3'UTR ast fad	0.72548	0.97739	1.0367	0.78295	0.9876	0.5975	1.33313	1.32851	1.36586	2.04885	1.1184	0.421524

## Sheet: Supplementary Figure 1
Supplementary Figure 1
	LB 37ºC
	E. coli 042 WT			E. coli 042 pAA2-			E. coli 042 ΔaggR			E. coli 042 aggR+FRT3'UTR
Time (min)	Replicate 1	Replicate 2	Replicate 3	Replicate 1	Replicate 2	Replicate 3	Replicate 1	Replicate 2	Replicate 3	Replicate 1	Replicate 2	Replicate 3
60	0.01	0.012	0.012	0.004	0.013	0.016	0.002	0.01	0.017	0.004	0.01	0.008
120	0.023	0.056	0.153	0.025	0.103	0.161	0.031	0.123	0.22	0.018	0.132	0.115
180	0.183	0.2	0.384	0.253	0.34	0.394	0.282	0.345	0.436	0.132	0.22	0.19
240	0.73	0.98	1.108	0.866	1.023	1.154	0.898	1.002	1.198	0.412	0.463	0.4
300	1.6	1.67	1.86	1.76	1.89	1.96	1.74	1.89	2.02	0.88	1.28	1.145
360	2.05	2.1	2.4	2.32	2.39	2.55	2.38	2.456	2.57	1.3	1.52	1.456
420	2.39	2.78	2.98	2.76	2.679	3.07	2.84	3.023	3.21	1.56	1.87	1.678
	DMEM + glucose 0.45%
	E. coli 042 WT			E. coli 042 pAA2-			E. coli 042 ΔaggR			E. coli 042 aggR+FRT3'UTR
Time (min)	Replicate 1	Replicate 2	Replicate 3	Replicate 1	Replicate 2	Replicate 3	Replicate 1	Replicate 2	Replicate 3	Replicate 1	Replicate 2	Replicate 3
60	0.129	0.109	0.11	0.136	0.097	0.103	0.07	0.092	0.08	0.1	0.078	0.08
120	0.223	0.214	0.229	0.26	0.222	0.223	0.208	0.187	0.203	0.163	0.132	0.115
180	0.395	0.416	0.399	0.524	0.48	0.5	0.5	0.357	0.45	0.22	0.22	0.214
240	0.616	0.744	0.659	0.962	0.9	0.93	0.9	0.7	0.87	0.317	0.35	0.33
300	1.05	1.03	1.023	1.72	1.67	1.704	1.25	1.2	1.212	0.436	0.5	0.485
360	1.3	1.25	1.234	2.72	2.34	2.456	1.68	1.7	1.709	0.534	0.6	0.578
420	1.6	1.75	1.657	2.84	2.5	2.65	2	2.3	2.1	0.69	0.75	0.78
	M9 minimal medium + glucose 0.40%
	E. coli 042 WT			E. coli 042 pAA2-			E. coli 042 ΔaggR			E. coli 042 aggR+FRT3'UTR
Time (min)	Replicate 1	Replicate 2	Replicate 3	Replicate 1	Replicate 2	Replicate 3	Replicate 1	Replicate 2	Replicate 3	Replicate 1	Replicate 2	Replicate 3
60	0.03	0.04	0.038	0.038	0.05	0.05	0.041	0.05	0.049	0.022	0.03	0.029
120	0.063	0.09	0.075	0.087	0.11	0.098	0.09	0.11	0.098	0.046	0.06	0.057
180	0.148	0.19	0.156	0.204	0.25	0.247	0.216	0.25	0.233	0.105	0.12	0.123
240	0.305	0.43	0.405	0.43	0.53	0.502	0.449	0.53	0.509	0.229	0.25	0.249
300	0.734	0.89	0.807	1.1	1.15	1.12	1.05	1.11	1.089	0.437	0.49	0.486
360	1.265	1.46	1.345	1.62	1.86	1.789	1.5	1.71	1.689	0.78	0.88	0.809
420	1.56	1.66	1.458	2.16	2.35	2.245	1.9	2.27	2.15	1.26	1.33	1.308
